# Supplementary material for: Economic Evaluations Informed Exclusively by Real World Data: A Systematic Review
Source: Int J Environ Res Public Health. 2020 Feb 12;17(4):1171. doi: 10.3390/ijerph17041171 (PMC7068655; doi:10.3390/ijerph17041171)
Supplement: Supplementary file 1 [file ijerph-17-01171-s001.zip]

Archive with 4 entries (4 files):
- Suppl-Material-2-Charact.docx
- Suppl-Material-3-RWD-EE.docx
- Suppl-Material-4-CHEERS.docx
- Supp-Material-1-Search- strategy.docx
